# Supplementary material for: Downregulation of NAGLU in VEC Increases Abnormal Accumulation of Lysosomes and Represents a Predictive Biomarker in Early Atherosclerosis
Source: Front Cell Dev Biol. 2022 Jan 26;9:797047. doi: 10.3389/fcell.2021.797047 (PMC8826576; doi:10.3389/fcell.2021.797047)
Supplement: Supplementary file 1 [file Table1.XLS]

## Sheet: TABLE1
logFC	MCODE::Clusters (1)	MCODE::Score (1)	name	P.Value	shared name
-0.437106	Cluster 0	3	NAGLU	0.00210771	NAGLU
-0.491661	Cluster 0	3	GAA	0.00372614	GAA
-0.45677	Cluster 0	2.7	HEXA	0.00526531	HEXA
-0.451153	Cluster 0	2.7	MAN2B1	0.00445861	MAN2B1
-0.584414	Cluster 0	2.7	GNS	0.00180112	GNS
